# Supplementary material for: A rare Waxy allele coordinately improves rice eating and cooking quality and grain transparency
Source: J Integr Plant Biol. 2020 Dec 29;63(5):889–901. doi: 10.1111/jipb.13010 (PMC8246539; doi:10.1111/jipb.13010)
Supplement: Supplementary file 2 — Supporting information. [file JIPB-63-889-s002.xlsx]

## Sheet: Sheet1
Table S8. List of rice accessions used in this study.
Accession ID used in this study	Origin accession ID	Accession Name	Original region	Latitude of location	Longitude of location	Wx alleles	Subpopulation a	Origin of sequences b
C001	YN3007	Wandao	China:Yunnan	22.10~24.10	101.80~103.80	lv	IND	Zhang et al., 2019
C002	YN3017	Huangkegu	China:Yunnan	22.10~24.10	101.80~103.80	a	IND	Zhang et al., 2019
C003	YN3018	Maxiangu	China:Yunnan	22.10~24.10	101.80~103.80	lv	IND	Zhang et al., 2019
C004	YN3019	Xiangnuodao2	China:Yunnan	22.10~24.10	101.80~103.80	b	TEJ	Zhang et al., 2019
C005	YN3024	Hongyang2	China:Yunnan	22.10~24.10	101.80~103.80	op/hp	IND	Zhang et al., 2019
C006	YN3035	Heikegu1	China:Yunnan	22.10~24.10	101.80~103.80	in	IND	Zhang et al., 2019
C007	YN3042	Dalaogeng	China:Yunnan	22.10~24.10	101.80~103.80	a	IND	Zhang et al., 2019
C008	YN3043	Huagu	China:Yunnan	22.10~24.10	101.80~103.80	a	IND	Zhang et al., 2019
C009	YN3047	Zaodao2	China:Yunnan	22.10~24.10	101.80~103.80	a	IND	Zhang et al., 2019
C010	YN3121	Longge2	China:Yunnan	22.10~24.10	101.80~103.80	a	IND	Zhang et al., 2019
C011	YN3122	unknown0	China:Yunnan	22.10~24.10	101.80~103.80	a	IND	Zhang et al., 2019
C012	YN3123	Lvye2	China:Yunnan	22.10~24.10	101.80~103.80	a	IND	Zhang et al., 2019
C013	YN3125	Cheniu	China:Yunnan	22.10~24.10	101.80~103.80	a	IND	Zhang et al., 2019
C014	YN3126	Zigu	China:Yunnan	22.10~24.10	101.80~103.80	wx	TEJ	Zhang et al., 2019
C015	YN3127	Chugeng29	China:Yunnan	22.10~24.10	101.80~103.80	b	TEJ	Zhang et al., 2019
C016	YN3128	Bozhugu1	China:Yunnan	22.10~24.10	101.80~103.80	op/hp	IND	Zhang et al., 2019
C017	YN3130	Unknown5	China:Yunnan	22.10~24.10	101.80~103.80	a	IND	Zhang et al., 2019
C018	YN3131	Jinggu	China:Yunnan	22.10~24.10	101.80~103.80	lv	IND	Zhang et al., 2019
C019	YN3132	Chugeng	China:Yunnan	22.10~24.10	101.80~103.80	op/hp	IND	Zhang et al., 2019
C020	YN3133	Cizhugu2	China:Yunnan	22.10~24.10	101.80~103.80	a	IND	Zhang et al., 2019
C021	YN3134	Xiaogu1	China:Yunnan	22.10~24.10	101.80~103.80	a	IND	Zhang et al., 2019
C022	YN3136	Hongjiaolaogeng1	China:Yunnan	22.10~24.10	101.80~103.80	a	IND	Zhang et al., 2019
C023	YN3137	Bozhugu2	China:Yunnan	22.10~24.10	101.80~103.80	a	IND	Zhang et al., 2019
C024	YN3140	Hongjiaolaogeng2	China:Yunnan	22.10~24.10	101.80~103.80	a	IND	Zhang et al., 2019
C025	YN3141	Manchehonglue1	China:Yunnan	22.10~24.10	101.80~103.80	wx	TEJ	Zhang et al., 2019
C026	YN3142	Baijiaolaogeng	China:Yunnan	22.10~24.10	101.80~103.80	a	IND	Zhang et al., 2019
C027	YN3143	Huanggu	China:Yunnan	22.10~24.10	101.80~103.80	a	IND	Zhang et al., 2019
C028	YN3144	Chenu1	China:Yunnan	22.10~24.10	101.80~103.80	a	IND	Zhang et al., 2019
C029	YN3145	Chenu2	China:Yunnan	22.10~24.10	101.80~103.80	a	IND	Zhang et al., 2019
C030	YN3146	Qiena	China:Yunnan	22.10~24.10	101.80~103.80	a	IND	Zhang et al., 2019
C031	YN3147	Mazhagu	China:Yunnan	22.10~24.10	101.80~103.80	op/hp	IND	Zhang et al., 2019
C032	YN3149	Gaoshanzajiaohao	China:Yunnan	22.10~24.10	101.80~103.80	a	IND	Zhang et al., 2019
C033	YN3150	Dalixiang	China:Yunnan	22.10~24.10	101.80~103.80	op/hp	IND	Zhang et al., 2019
C034	YN3151	Unknown2	China:Yunnan	22.10~24.10	101.80~103.80	a	IND	Zhang et al., 2019
C035	YN3152	Gaoshanzajiaocha	China:Yunnan	22.10~24.10	101.80~103.80	op/hp	IND	Zhang et al., 2019
C036	YN3153	Yuelianggu 1	China:Yunnan	22.10~24.10	101.80~103.80	a	IND	Zhang et al., 2019
C037	YN3154	Huagu4	China:Yunnan	22.10~24.10	101.80~103.80	a	IND	Zhang et al., 2019
C038	YN3155	Tuankehuo	China:Yunnan	22.10~24.10	101.80~103.80	wx	TEJ	Zhang et al., 2019
C039	YN3156	Mangnuo	China:Yunnan	22.10~24.10	101.80~103.80	wx	TEJ	Zhang et al., 2019
C040	YN3157	modelong-1	China:Yunnan	22.10~24.10	101.80~103.80	op/hp	IND	Zhang et al., 2019
C041	YN3167	Changmangnuo	China:Yunnan	22.10~24.10	101.80~103.80	wx	TEJ	Zhang et al., 2019
C042	YN3168	Huangnuogu2	China:Yunnan	22.10~24.10	101.80~103.80	wx	TEJ	Zhang et al., 2019
C043	YN3169	Honggu	China:Yunnan	22.10~24.10	101.80~103.80	a	IND	Zhang et al., 2019
C044	YN3170	Huagu3	China:Yunnan	22.10~24.10	101.80~103.80	a	IND	Zhang et al., 2019
C045	YN3179	Unknown1	China:Yunnan	22.10~24.10	101.80~103.80	in	IND	Zhang et al., 2019
C046	YN3180	Chugeng28	China:Yunnan	22.10~24.10	101.80~103.80	b	TEJ	Zhang et al., 2019
C047	G007	Arias	Indonesia	-1.70~0.70	113.00~115.0	in	TRJ	Zhang et al., 2019
C048	G008	Asse Y Pung	Philippines	11.80~13.80	120.70~122.70	in	TRJ	Zhang et al., 2019
C049	G009	Baber	India	29.50~31.50	74.50~76.50	b	TEJ	Zhang et al., 2019
C050	G010	Baghlani Nangarhar	Afghanistan	33.00~35.00	66.70~68.70	b	TEJ	Zhang et al., 2019
C051	G012	Basmati	Pakistan	29.30~31.30	68.30~70.30	in	AROMATIC	Zhang et al., 2019
C052	G016	Bico Branco	Brazil	-15.20~-13.20	-53.00~-51.00	in	AROMATIC	Zhang et al., 2019
C053	G018	BJ 1	India	22.00~24.00	86.00~88.00	lv	AUS	Zhang et al., 2019
C054	G020	Blue Rose	United States:Louisiana	30.20~32.20	-91.00~-89.00	lv	ADMIX	Zhang et al., 2019
C055	G021	Byakkoku Y 5006 Seln	Australia	-26.30~-24.30	132.80~134.80	a	IND	Zhang et al., 2019
C056	G022	Caawa/Fortuna 6-103-15	Taiwan	22.80~24.80	120.30~121.30	in	TRJ	Zhang et al., 2019
C057	G023	Canella De Ferro	Brazil	-15.20~-13.20	-53.00~-51.00	in	TRJ	Zhang et al., 2019
C058	G026	Carolina Gold Sel	United States	33.60~35.60	-93.30~-91.30	in	TRJ	Zhang et al., 2019
C059	G027	NSF-TV 27	Pakistan	29.30~31.30	68.30~70.30	b	TRJ	Zhang et al., 2019
C060	G029	Chau	Vietnam	13.00~15.00	107.30~109.30	a	IND	Zhang et al., 2019
C061	G031	Chinese	China:Henan	31.70~33.70	113.20~115.20	b	TEJ	Zhang et al., 2019
C062	G032	Chodongji	South Korea	35.00~37.00	126.70~128.70	b	TEJ	Zhang et al., 2019
C063	G033	Chuan 4	Taiwan	22.80~24.80	120.30~121.30	lv	AUS	Zhang et al., 2019
C064	G040	Darmali	Nepal	27.00~29.00	83.00~85.00	lv	ADMIX	Zhang et al., 2019
C065	G041	Dee Geo Woo Gen	Taiwan	22.80~24.80	120.30~121.30	a	IND	Zhang et al., 2019
C066	G042	Dhala Shaitta	Bangladesh	22.60~24.60	89.30~91.30	lv	AUS	Zhang et al., 2019
C067	G044	Dourado Agulha	Brazil	-15.20~-13.20	-53.00~-51.00	in	TRJ	Zhang et al., 2019
C068	G045	DV85	Bangladesh	22.60~24.60	89.30~91.30	lv	AUS	Zhang et al., 2019
C069	G046	DZ78	Bangladesh	22.60~24.60	89.30~91.30	lv	AUS	Zhang et al., 2019
C070	G047	Early Wataribune	Japan	35.20~37.20	137.50~139.50	b	TEJ	Zhang et al., 2019
C071	G049	Firooz	Iran	31.40~33.40	52.70~54.70	in	AROMATIC	Zhang et al., 2019
C072	G055	Gogo Lempuk	Indonesia	-1.70~0.70	113.00~115.0	in	TRJ	Zhang et al., 2019
C073	G066	Iguape Cateto	Haiti	18.00~20.00	-73.30~-71.30	in	TRJ	Zhang et al., 2019
C074	G070	IRGA 409	Brazil	-15.20~-13.20	-53.00~-51.00	a	IND	Zhang et al., 2019
C075	G071	Jambu	Indonesia	-1.70~0.70	113.00~115.0	in	TRJ	Zhang et al., 2019
C076	G072	Jaya	India	19.50~21.50	78.00~80.00	a	IND	Zhang et al., 2019
C077	G074	Jhona 349	India	22.00~24.00	86.00~88.00	lv	AUS	Zhang et al., 2019
C078	G076	K 65	Suriname	3.00~5.00	-57.00~-55.00	lv	ADMIX	Zhang et al., 2019
C079	G078	Kamenoo	Japan	35.20~37.20	137.50~139.50	b	TEJ	Zhang et al., 2019
C080	G079	Kaniranga	Indonesia	-1.70~0.70	113.00~115.0	in	TRJ	Zhang et al., 2019
C081	G080	Kasalath	India	22.00~24.00	86.00~88.00	lv	AUS	Zhang et al., 2019
C082	G084	NSF-TV 89	Thailand	14.80~16.80	100.00~102.00	in	TRJ	Zhang et al., 2019
C083	G085	Kiang-Chou-Chiu	Taiwan	22.80~24.80	120.30~121.30	wx	IND	Zhang et al., 2019
C084	G087	Kinastano	Philippines	11.80~13.80	120.70~122.70	in	TRJ	Zhang et al., 2019
C085	G088	Kitrana 508	Madagascar	-20.00~-18.00	45.50~47.500	in	AROMATIC	Zhang et al., 2019
C086	G091	KU11	Taiwan	14.80~16.80	100.00~102.00	in	TRJ	Zhang et al., 2019
C087	G092	Kun-Min-Tsieh-Hunan	China:Jiangxi	27.00~29.00	115.00~117.00	a	IND	Zhang et al., 2019
C088	G100	Mehr	Iran	31.40~33.40	52.70~54.70	lv	AUS	Zhang et al., 2019
C089	G104	MTU9	India	19.50~21.50	78.00~80.00	lv	IND	Zhang et al., 2019
C090	G111	O-Luen-Cheung	Taiwan	22.80~24.80	120.30~121.30	wx	IND	Zhang et al., 2019
C091	G121	Pato De Gallinazo	Australia	-26.30~-24.30	132.80~134.80	b	ADMIX	Zhang et al., 2019
C092	G122	Peh-Kuh	Taiwan	22.80~24.80	120.30~121.30	a	IND	Zhang et al., 2019
C093	G127	Romeo	Italy	41.50~43.50	12.50~14.50	b	TEJ	Zhang et al., 2019
C094	G128	RT 1031-69	Zaire	-3.40~-1.40	24.70~26.70	in	TRJ	Zhang et al., 2019
C095	G133	Saturn	United States	33.60~35.60	-93.30~-91.30	b	ADMIX	Zhang et al., 2019
C096	G136	Shinriki	Japan	35.20~37.20	137.50~139.50	b	TEJ	Zhang et al., 2019
C097	G140	Sinampaga Selection	Philippines	11.80~13.80	120.70~122.70	in	TRJ	Zhang et al., 2019
C098	G142	Sinaguing	Philippines	11.80~13.80	120.70~122.70	in	TRJ	Zhang et al., 2019
C099	G143	Sultani	Egypt	25.80~27.80	29.80~31.80	b	TRJ	Zhang et al., 2019
C100	G145	T 1	India	22.00~24.00	86.00~88.00	lv	AUS	Zhang et al., 2019
C101	G146	T26	India	22.00~24.00	86.00~88.00	lv	AUS	Zhang et al., 2019
C102	G150	Tainan Iku 487	Taiwan	22.80~24.80	120.30~121.30	a	TEJ	Zhang et al., 2019
C103	G151	Taipei 309	Taiwan	22.80~24.80	120.30~121.30	b	TEJ	Zhang et al., 2019
C104	G153	NSF-TV 160	Iran	31.40~33.40	52.70~54.70	in	AROMATIC	Zhang et al., 2019
C105	G154	TeQing	China:Jiangxi	27.00~29.00	115.00~117.00	a	IND	Zhang et al., 2019
C106	G155	TKM6	India	19.50~21.50	78.00~80.00	lv	IND	Zhang et al., 2019
C107	G156	Taducan	Philippines	11.80~13.80	120.70~122.70	lv	IND	Zhang et al., 2019
C108	G157	Tondok	Indonesia	-1.70~0.70	113.00~115.0	in	TRJ	Zhang et al., 2019
C109	G159	Tsipala 421	Madagascar	-20.00~-18.00	45.50~47.500	lv	ADMIX	Zhang et al., 2019
C110	G163	Wells	United States	33.60~35.60	-93.30~-91.30	in	TRJ	Zhang et al., 2019
C111	G164	ZHE 733	China:Jiangxi	27.00~29.00	115.00~117.00	a	IND	Zhang et al., 2019
C112	G166	Nipponbare	Japan	35.20~37.20	137.50~139.50	b	TEJ	Zhang et al., 2019
C113	G171	Bellardone	France	45.50~47.50	1.50~3.50	in	TEJ	Zhang et al., 2019
C114	G172	Benllok	Peru	-10.00~-8.00	-76.50~-74.50	b	TEJ	Zhang et al., 2019
C115	G175	Boa Vista	El Salvador	12.80~14.80	-89.80~-87.80	in	TRJ	Zhang et al., 2019
C116	G178	Bul Zo	South Korea	35.00~37.00	126.70~128.70	b	TEJ	Zhang et al., 2019
C117	G179	C57-5043	United States	33.60~35.60	-93.30~-91.30	b	TRJ	Zhang et al., 2019
C118	G183	Dom Zard	Iran	31.40~33.40	52.70~54.70	in	AROMATIC	Zhang et al., 2019
C119	G185	Fossa Av	Burkina Faso	11.20~13.20	-2.50~-0.50	in	TRJ	Zhang et al., 2019
C120	G193	Pratao	Brazil	-15.20~-13.20	-53.00~-51.00	lv	TRJ	Zhang et al., 2019
C121	G195	Razza 77	Italy	41.50~43.50	12.50~14.50	b	TEJ	Zhang et al., 2019
C122	G197	Rojofotsy 738	Madagascar	-20.00~-18.00	45.50~47.500	lv	ADMIX	Zhang et al., 2019
C123	G200	Tchibanga	Gabon	-1.803689~0.20	10.60~12.60	lv	IND	Zhang et al., 2019
C124	G203	WC 3397	Jamaica	17.00~19.00	-78.30~-76.00	b	TRJ	Zhang et al., 2019
C125	G204	WC 4419	Honduras	14.200~16.20	-87.20~-85.20	in	TRJ	Zhang et al., 2019
C126	G205	WC 4443	Bolivia	-17.30~-15.30	-64.50~-62.50	in	TRJ	Zhang et al., 2019
C127	G206	Yabani Montakhab 7	Egypt	25.80~27.80	29.80~31.80	b	TEJ	Zhang et al., 2019
C128	G207	YRL-1	Australia	-26.30~-24.30	132.80~134.80	a	ADMIX	Zhang et al., 2019
C129	G208	PI 298967-1	Australia	-26.30~-24.30	132.80~134.80	b	ADMIX	Zhang et al., 2019
C130	G211	Sadri Belyi	Azerbaijan	39.00~41.00	45.50~48.50	in	AROMATIC	Zhang et al., 2019
C131	G212	Paraiba Chines Nova	Brazil	-15.20~-13.20	-53.00~-51.00	a	IND	Zhang et al., 2019
C132	G215	Biser 1	Bulgaria	41.70~43.70	24.50~26.50	b	TEJ	Zhang et al., 2019
C133	G217	Riz Local	Burkina Faso	11.20~13.20	-2.50~-0.50	lv	ADMIX	Zhang et al., 2019
C134	G218	CA 902/B/2/1	Chad	14.50~16.50	17.50~19.50	lv	AUS	Zhang et al., 2019
C135	G222	Sung Liao 2	China:Henan	31.70~33.70	113.20~115.20	b	TEJ	Zhang et al., 2019
C136	G224	Sze Guen Zim	China:Jiangxi	27.00~29.00	115.00~117.00	a	IND	Zhang et al., 2019
C137	G225	WC 521	China:Jiangxi	27.00~29.00	115.00~117.00	wx	ADMIX	Zhang et al., 2019
C138	G226	Estrela	Colombia	3.50~5.50	-75.30~-73.30	b	ADMIX	Zhang et al., 2019
C139	G228	WAB 502-13-4-1	Cote D'Ivoire	6.50~8.50	-6.50~-4.50	b	TRJ	Zhang et al., 2019
C140	G230	ECIA76-S89-1	Cuba	20.50~22.50	-78.80~-76.80	a	IND	Zhang et al., 2019
C141	G231	27	Dominican Republic	17.70~19.70	-71.20~-69.20	in	TRJ	Zhang et al., 2019
C142	G235	Saraya	Fiji	-17.50~-15.50	178.00~180.00	lv	AUS	Zhang et al., 2019
C143	G236	Desvauxii	Former Soviet Union	54.80~56.80	36.60~38.60	b	TEJ	Zhang et al., 2019
C144	G237	Caucasica	Former Soviet Union	54.80~56.80	36.60~38.60	b	TEJ	Zhang et al., 2019
C145	G238	Pirinae 69	Former Yugoslavia	51.00~53.0	3.30~5.30	in	ADMIX	Zhang et al., 2019
C146	G239	Bulgare	France	45.50~47.50	1.50~3.50	b	TEJ	Zhang et al., 2019
C147	G240	H256-76-1-1-1	Argentina	-39.40~-37.40	-64.60~-62.60	in	TRJ	Zhang et al., 2019
C148	G241	Djimoron	Guinea	9.00~11.00	-10.70~-8.70	a	IND	Zhang et al., 2019
C149	G242	Guineandao	Guinea	9.00~11.00	-10.70~-8.70	in	ADMIX	Zhang et al., 2019
C150	G244	Pai Hok Glutinous	Hong Kong	22.50~24.50	112.00~114.00	a	IND	Zhang et al., 2019
C151	G246	Agusita	Hungary	46.20~48.20	18.50~20.50	in	TEJ	Zhang et al., 2019
C152	G247	Tia Bura	Indonesia	-1.70~0.70	113.00~115.0	in	TRJ	Zhang et al., 2019
C153	G248	Sadri Tor Misri	Iran	31.40~33.40	52.70~54.70	lv	ADMIX	Zhang et al., 2019
C154	G250	Shim Balte	Iraq	32.20~34.20	42.70~44.70	lv	AUS	Zhang et al., 2019
C155	G251	Halwa Gose Red	Iraq	32.20~34.20	42.70~44.70	lv	AUS	Zhang et al., 2019
C156	G253	Baldo	Italy	41.50~43.50	12.50~14.50	b	ADMIX	Zhang et al., 2019
C157	G255	Hiderisirazu	Japan	35.20~37.20	137.50~139.50	lv	ADMIX	Zhang et al., 2019
C158	G256	Hatsunishiki	Japan	35.20~37.20	137.50~139.50	b	TEJ	Zhang et al., 2019
C159	G257	Vavilovi	Kazakhstan	47.00~49.00	66.00~68.00	in	TEJ	Zhang et al., 2019
C160	G260	M. Blatec	Macedonia	40.00~42.60	20.70~22.70	b	ADMIX	Zhang et al., 2019
C161	G261	923	Madagascar	-20.00~-18.00	45.50~47.500	lv	ADMIX	Zhang et al., 2019
C162	G262	Varyla	Madagascar	-20.00~-18.00	45.50~47.500	b	ADMIX	Zhang et al., 2019
C163	G265	Kaukau	Mali	16.60~18.60	-5.00~-3.00	lv	AUS	Zhang et al., 2019
C164	G266	Gambiaka Sebela	Mali	16.60~18.60	-5.00~-3.00	b	TEJ	Zhang et al., 2019
C165	G267	C1-6-5-3	Mexico	22.60~24.60	-103.50~-101.50	b	ADMIX	Zhang et al., 2019
C166	G268	Kon Suito	Mongolia	45.80~47.80	102.80~104.80	in	TEJ	Zhang et al., 2019
C167	G269	Saku	Mongolia	45.80~47.80	102.80~104.80	b	ADMIX	Zhang et al., 2019
C168	G270	Patna	Morocco	30.80~32.80	-8.00~-6.00	b	TEJ	Zhang et al., 2019
C169	G271	Triomphe Du Maroc	Morocco	30.80~32.80	-8.00~-6.00	b	TEJ	Zhang et al., 2019
C170	G272	Chibica	Mozambique	-19.60~-17.60	34.50~36.50	b	TEJ	Zhang et al., 2019
C171	G287	LD 24	Sri Lanka	6.80~8.80	79.70~81.70	lv	IND	Zhang et al., 2019
C172	G288	SML 242	Suriname	3.00~5.00	-57.00~-55.00	a	IND	Zhang et al., 2019
C173	G290	Melanotrix	Tajikistan	37.80~39.80	70.30~72.30	a	TEJ	Zhang et al., 2019
C174	G291	WIR 3039	Tajikistan	37.80~39.80	70.30~72.30	in	TEJ	Zhang et al., 2019
C175	G294	Doble Carolina Rinaldo Barsani	Uruguay	-33.50~-31.50	-56.765835~-54.70	b	ADMIX	Zhang et al., 2019
C176	G295	WIR 3764	Uzbekistan	40.30~42.30	63.60~65.60	in	TEJ	Zhang et al., 2019
C177	G296	Uzbekskij 2	Uzbekistan	40.30~42.30	63.60~65.60	b	TEJ	Zhang et al., 2019
C178	G297	Llanero 501	Venezuela	5.40~7.40	-67.50~-65.50	in	TRJ	Zhang et al., 2019
C179	G298	Manzano	Zaire	-3.40~-1.40	24.70~26.70	in	TRJ	Zhang et al., 2019
C180	G301	Aswina 330	Bangladesh	22.60~24.60	89.30~91.30	lv	AUS	Zhang et al., 2019
C181	G302	BR24	Bangladesh	22.60~24.60	89.30~91.30	a	IND	Zhang et al., 2019
C182	G303	CTG 1516	Bangladesh	22.60~24.60	89.30~91.30	lv	AUS	Zhang et al., 2019
C183	G304	Dawebyan	Myanmar	21.00~23.00	95.00~97.00	lv	IND	Zhang et al., 2019
C184	G306	DJ 123	Bangladesh	22.60~24.60	89.30~91.30	lv	AUS	Zhang et al., 2019
C185	G307	DJ 24	Bangladesh	22.60~24.60	89.30~91.30	lv	AUS	Zhang et al., 2019
C186	G308	DK 12	Bangladesh	22.60~24.60	89.30~91.30	lv	AUS	Zhang et al., 2019
C187	G309	DM 43	Bangladesh	22.60~24.60	89.30~91.30	lv	AUS	Zhang et al., 2019
C188	G312	DNJ 140	Bangladesh	22.60~24.60	89.30~91.30	lv	AUS	Zhang et al., 2019
C189	G314	EMATA A 16-34	Myanmar	21.00~23.00	95.00~97.00	a	IND	Zhang et al., 2019
C190	G315	Ghorbhai	Bangladesh	22.60~24.60	89.30~91.30	lv	AUS	Zhang et al., 2019
C191	G318	Kachilon	Bangladesh	22.60~24.60	89.30~91.30	lv	AUS	Zhang et al., 2019
C192	G325	Paung Malaung	Myanmar	21.00~23.00	95.00~97.00	lv	AUS	Zhang et al., 2019
C193	G326	Sabharaj	Bangladesh	22.60~24.60	89.30~91.30	a	IND	Zhang et al., 2019
C194	G327	Sitpwa	Myanmar	21.00~23.00	95.00~97.00	b	TEJ	Zhang et al., 2019
C195	G328	Yodanya	Myanmar	21.00~23.00	95.00~97.00	a	IND	Zhang et al., 2019
C196	G330	Shirkati	Afghanistan	33.00~35.00	66.70~68.70	lv	AUS	Zhang et al., 2019
C197	G331	Cenit	Argentina	-39.40~-37.40	-64.60~-62.60	b	TRJ	Zhang et al., 2019
C198	G332	Victoria F.A.	Argentina	-39.40~-37.40	-64.60~-62.60	b	ADMIX	Zhang et al., 2019
C199	G333	Habiganj Boro 6	Bangladesh	22.60~24.60	89.30~91.30	in	ADMIX	Zhang et al., 2019
C200	G335	Karkati 87	Bangladesh	22.60~24.60	89.30~91.30	lv	AUS	Zhang et al., 2019
C201	G336	Creole	Belize	16.20~18.20	-89.50~-87.50	in	TRJ	Zhang et al., 2019
C202	G339	Ligerito	Colombia	3.50~5.50	-75.30~-73.30	in	TRJ	Zhang et al., 2019
C203	G341	ARC 10376	India	22.00~24.00	86.00~88.00	lv	AUS	Zhang et al., 2019
C204	G344	JC 117	India	19.50~21.50	78.00~80.00	a	IND	Zhang et al., 2019
C205	G345	9524	India	22.00~24.00	86.00~88.00	lv	AUS	Zhang et al., 2019
C206	G346	ARC 10086	India	19.50~21.50	78.00~80.00	in	ADMIX	Zhang et al., 2019
C207	G347	Surjamkuhi	India	22.00~24.00	86.00~88.00	lv	AUS	Zhang et al., 2019
C208	G348	PTB 30	India	22.00~24.00	86.00~88.00	lv	AUS	Zhang et al., 2019
C209	G349	Edomen Scented	Japan	35.20~37.20	137.50~139.50	b	TEJ	Zhang et al., 2019
C210	G351	Shirogane	Japan	35.20~37.20	137.50~139.50	b	TEJ	Zhang et al., 2019
C211	G352	Kiuki No. 46	Japan	35.20~37.20	137.50~139.50	b	TEJ	Zhang et al., 2019
C212	G359	Lambayeque 1	Peru	-10.00~-8.00	-76.50~-74.50	in	AROMATIC	Zhang et al., 2019
C213	G360	Upland	Ponape Island	5.90~7.90	157.20~159.20	in	TRJ	Zhang et al., 2019
C214	G361	Breviaristata	Portugal	38.40~40.40	-9.20~-7.20	in	ADMIX	Zhang et al., 2019
C215	G363	Kalubala Vee	Sri Lanka	6.80~8.80	79.70~81.70	lv	AUS	Zhang et al., 2019
C216	G365	Tainan-Iku No. 512	Taiwan	22.80~24.80	120.30~121.30	b	TEJ	Zhang et al., 2019
C217	G367	318	Turkey	38.00~40.00	34.30~36.30	in	TRJ	Zhang et al., 2019
C218	G369	Palmyra	United States	33.60~35.60	-93.30~-91.30	b	ADMIX	Zhang et al., 2019
C219	G371	Nortai	United States	33.60~35.60	-93.30~-91.30	b	ADMIX	Zhang et al., 2019
C220	G372	CI 11011	United States	33.60~35.60	-93.30~-91.30	b	ADMIX	Zhang et al., 2019
C221	G377	Lady Wright Seln	United States	33.60~35.60	-93.30~-91.30	b	TRJ	Zhang et al., 2019
C222	G378	OS 6 (WC 10296)	Zaire	-3.40~-1.40	24.70~26.70	in	TRJ	Zhang et al., 2019
C223	G380	Cybonnet	United States	33.60~35.60	-93.30~-91.30	in	TRJ	Zhang et al., 2019
C224	G384	IR64	Philippines	Not available	Not available	in	IND	Zhang et al., 2019
C225	G385	RT0034	United States	33.60~35.60	-93.30~-91.30	a	IND	Zhang et al., 2019
C226	G387	Pecos	United States	33.60~35.60	-93.30~-91.30	b	ADMIX	Zhang et al., 2019
C227	G388	Rosemont	United States	33.60~35.60	-93.30~-91.30	in	TRJ	Zhang et al., 2019
C228	G389	Jasmine85	Philippines	11.80~13.80	120.70~122.70	b	IND	Zhang et al., 2019
C229	G390	LaGrue	United States	33.60~35.60	-93.30~-91.30	in	TRJ	Zhang et al., 2019
C230	G392	Shufeng 121-1655	China:Jiangxi	27.00~29.00	115.00~117.00	a	IND	Zhang et al., 2019
C231	G393	Kaybonnet	United States	33.60~35.60	-93.30~-91.30	in	TRJ	Zhang et al., 2019
C232	G394	Katy	United States	33.60~35.60	-93.30~-91.30	in	TRJ	Zhang et al., 2019
C233	G398	Panda	United States	33.60~35.60	-93.30~-91.30	b	ADMIX	Zhang et al., 2019
C234	G399	Saber	United States	33.60~35.60	-93.30~-91.30	lv	TRJ	Zhang et al., 2019
C235	G402	Jing 185-7	China:Jiangxi	27.00~29.00	115.00~117.00	lv	IND	Zhang et al., 2019
C236	G404	Tainung 67	Taiwan	22.80~24.80	120.30~121.30	a	TEJ	Zhang et al., 2019
C237	G405	Zhenshan 97B	China:Jiangxi	27.00~29.00	115.00~117.00	a	IND	Zhang et al., 2019
C238	G406	Minghui 63	China:Fujian	25.00~27.00	116.50~118.50	b	IND	Zhang et al., 2019
C239	G407	Cypress	United States	Not available	Not available	lv	TRJ	Zhang et al., 2019
C240	LP005	Xiangzaoxian24	China:Hunan	27.00~29.00	110.50~112.50	a	IND	Zhang et al., 2019
C241	LP007	Q11	China:Guangdong	22.50~24.50	112.00~114.00	lv	IND	Zhang et al., 2019
C242	LP012	Zhonghui8006	China:Fujian	25.00~27.00	116.50~118.50	b	IND	Zhang et al., 2019
C243	LP015	Guinongzhan	China:Guangdong	22.50~24.50	112.00~114.00	a	IND	Zhang et al., 2019
C244	LP016	Huanghuazhan	China:Guangdong	22.50~24.50	112.00~114.00	b	IND	Zhang et al., 2019
C245	LP036	02428	China:Jiangsu	32.00~34.00	119.00~121.00	b	TEJ	Zhang et al., 2019
C246	LP037	Balilla	China:Beijing	39.00~41.00	115.50~117.50	b	TEJ	Zhang et al., 2019
C247	LP040	Nanjing11	China:Jiangsu	32.00~34.00	119.00~121.00	a	IND	Zhang et al., 2019
C248	LP041	Lunhui422	China:Hunan	27.00~29.00	110.50~112.50	b	TEJ	Zhang et al., 2019
C249	LP045	Fresco	United States	Not available	Not available	in	IND	Zhang et al., 2019
C250	LP056	Guihuahuang	China:Jiangsu	32.00~34.00	119.00~121.00	in	TEJ	Zhang et al., 2019
C251	LP060	Shennong1033	China:Liaoning	40.50~42.50	122.00~124.00	b	TEJ	Zhang et al., 2019
C252	LP063	Long099657	China:Jiangsu	32.00~34.00	119.00~121.00	b	TEJ	Zhang et al., 2019
C253	LP064	Erzhong5	China:Hubei	30.50~32.50	111.50~113.50	a	IND	Zhang et al., 2019
C254	LP066	29lu1	China:Jiangsu	32.00~34.00	119.00~121.00	a	IND	Zhang et al., 2019
C255	LP068	TianfengB	China:Guangdong	22.50~24.50	112.00~114.00	a	IND	Zhang et al., 2019
C256	LP070	C418	China:Liaoning	40.50~42.50	122.00~124.00	b	TEJ	Zhang et al., 2019
C257	LP073	Shenshuilian-I1A56656	China:Guangdong	22.50~24.50	112.00~114.00	lv	IND	Zhang et al., 2019
C258	LP076	Manian-Z1A04079	China:Guangdong	22.50~24.50	112.00~114.00	a	IND	Zhang et al., 2019
C259	LP077	Guangdong194	Japan	35.20~27.20	137.50~139.50	mp	TEJ	Zhang et al., 2019
C260	LP078	Yueliang	China:Guangdong	22.50~24.50	112.00~114.00	a	IND	Zhang et al., 2019
C261	LP081	Zhendao196	China:Jiangsu	32.00~34.00	119.00~121.00	b	TEJ	Zhang et al., 2019
C262	LP082	America Guangkedao	United States	Not available	Not available	in	IND	Zhang et al., 2019
C263	LP084	Hua7	China:Jiangsu	32.00~34.00	119.00~121.00	in	TEJ	Zhang et al., 2019
C264	LP085	Baxihandao	China:Liaoning	40.50~42.50	122.00~124.00	in	IND	Zhang et al., 2019
C265	LP086	Starbonnet99	United States	Not available	Not available	in	IND	Zhang et al., 2019
C266	LP087	n-300	United States	Not available	Not available	in	IND	Zhang et al., 2019
C267	LP088	Fuyu	Japan	35.20~37.20	137.50~139.50	mp	TEJ	Zhang et al., 2019
C268	LP089	Dular	India	29.50~31.50	74.50~76.50	lv	AUS	Zhang et al., 2019
C269	LP090	Daohuaxiang	China:Heilongjiang	45.00~47.00	128.00~130.00	b	TEJ	Zhang et al., 2019
C270	LP118	Nangeng46	China:Jiangsu	32.00~34.00	119.00~121.00	mp	TEJ	Zhang et al., 2019
C271	LP124	Luoxiaoding	Japan	35.20~37.20	137.50~139.50	b	TEJ	Zhang et al., 2019
C272	LP131	Handao-221	Sultan	14.5~16.50	31.50~33.50	in	TRJ	Zhang et al., 2019
C273	LP133	Kosti-1	Sultan	14.5~16.50	31.50~33.50	in	TRJ	Zhang et al., 2019
C274	LP135	Nerica-2	Sultan	14.5~16.50	31.50~33.50	in	TRJ	Zhang et al., 2019
C275	LP140	WAB-8	Sultan	14.5~16.50	31.50~33.50	in	TRJ	Zhang et al., 2019
C276	LP142	WAB-19	Sultan	14.5~16.50	31.50~33.50	in	TRJ	Zhang et al., 2019
C277	LP143	Wakarah	Sultan	14.5~16.50	31.50~33.50	b	TRJ	Zhang et al., 2019
C278	LP144	Yunlu-22	Sultan	14.5~16.50	31.50~33.50	b	TRJ	Zhang et al., 2019
C279	LP146	Yunlu-26	Sultan	14.5~16.50	31.50~33.50	b	TRJ	Zhang et al., 2019
C280	LP157	Makenuo	China:Hunan	27.00~29.00	110.50~112.50	a	IND	Zhang et al., 2019
C281	LP165	Banbiannuo	China:Hunan	27.00~29.00	110.50~112.50	a	IND	Zhang et al., 2019
C282	LP175	Songhou	IRRI	Not available	Not available	in	IND	Zhang et al., 2019
C283	LP189	Randa Kaya	IRRI	Not available	Not available	a	IND	Zhang et al., 2019
C284	LP200	Maconting(GLUT.)	IRRI	Not available	Not available	a	IND	Zhang et al., 2019
C285	LP204	Katupa-Ai	IRRI	Not available	Not available	lv	IND	Zhang et al., 2019
C286	LP258	Batatais	IRRI	Not available	Not available	a	IND	Zhang et al., 2019
C287	LP264	Rathe Dhan	IRRI	Not available	Not available	lv	IND	Zhang et al., 2019
C288	LP265	Pulut Keriting	IRRI	Not available	Not available	in	IND	Zhang et al., 2019
C289	LP268	Diantun502	China:Yunnan	22.10~24.10	101.80~103.80	op/hp	IND	Zhang et al., 2019
C290	YH03	Aizizhan	China:Guangdong	22.50~24.50	112.00~114.00	a	IND	Zhang et al., 2019
C291	YH04	Changsizhan	China:Guangdong	22.50~24.50	112.00~114.00	b	IND	Zhang et al., 2019
C292	YH05	Chaoyangzao18	China:Guangdong	22.50~24.50	112.00~114.00	a	IND	Zhang et al., 2019
C293	YH10	Fengqingai	China:Guangdong	22.50~24.50	112.00~114.00	a	IND	Zhang et al., 2019
C294	YH12	Guangchangai3784	China:Guangdong	22.50~24.50	112.00~114.00	a	IND	Zhang et al., 2019
C295	YH16	Guiyangai49	China:Guangdong	22.50~24.50	112.00~114.00	a	IND	Zhang et al., 2019
C296	YH18	Huasizhan	China:Guangdong	22.50~24.50	112.00~114.00	b	IND	Zhang et al., 2019
C297	YH20	Huangxinzhan	China:Hunan	27.00~29.00	110.50~112.50	b	IND	Zhang et al., 2019
C298	YH23	Jiangerai	China:Guangdong	22.50~24.50	112.00~114.00	a	IND	Zhang et al., 2019
C299	YH26	Qingerai	China:Guangdong	22.50~24.50	112.00~114.00	a	IND	Zhang et al., 2019
C300	YH28	Qingliuai	China:Guangdong	22.50~24.50	112.00~114.00	a	IND	Zhang et al., 2019
C301	YH30	Shenglixian	China:Hunan	27.00~29.00	110.50~112.50	a	IND	Zhang et al., 2019
C302	YH35	BG90-2	Sri Lanka	6.80~8.80	79.70~81.70	a	IND	Zhang et al., 2019
C303	YH43	Taizhongzailai1	Taiwan	22.80~24.80	120.30~121.30	a	IND	Zhang et al., 2019
C304	YH45	Yangdao2	China:Jiangsu	32.00~34.00	119.00~121.00	a	IND	Zhang et al., 2019
C305	YH54	Nongken57	Japan	35.20~37.20	137.50~139.50	b	TEJ	Zhang et al., 2019
C306	YH64	Fengbazhan	China:Guangdong	22.50~24.50	112.00~114.00	b	IND	Zhang et al., 2019
C307	YH65	Fenghuazhan	China:Hainan	18.20~20.20	108.60~110.60	b	IND	Zhang et al., 2019
C308	YH66	Guangchangai	China:Guangdong	22.50~24.50	112.00~114.00	a	IND	Zhang et al., 2019
C309	YH68	Kuoyedao	Brazil	Not available	Not available	a	IND	Zhang et al., 2019
C310	L001	9308	China:Guangdong	22.50~24.50	112.00~114.00	b	IND	Zhang et al., 2019
C311	L002	Chunjiang06	China:Jiangsu	32.00~34.00	119.00~121.00	b	TEJ	Zhang et al., 2019
C312	L003	Guichao2	China:Guangdong	22.50~24.50	112.00~114.00	a	IND	Zhang et al., 2019
C313	L006	LongtefuB	China:Jiangsu	32.00~34.00	119.00~121.00	a	IND	Zhang et al., 2019
C314	L010	TaichungNative1	China:Jiangsu	32.00~34.00	119.00~121.00	a	IND	Zhang et al., 2019
C315	L011	Wuyunjing7	China:Jiangsu	32.00~34.00	119.00~121.00	b	TEJ	Zhang et al., 2019
C316	L012	Zhonghan3	China:Jiangsu	32.00~34.00	119.00~121.00	b	TEJ	Zhang et al., 2019
C317	N015	Ai-chiao-hong	China	Not available	Not available	a	IND	NCBI: DQ280613
C318	N018	ARC-13829	India: N.Lakhimpur	29.50~31.50	78.50~80.50	lv	AROMATIC	NCBI: DQ280600
C319	N019	Badkalamakati	Bangladesh	22.60~24.60	89.30~91.30	lv	IND	NCBI: DQ280614
C320	N022	BASMATI-217	India: Punjab	29.50~31.50	74.50~76.50	in	AROMATIC	NCBI: DQ280601
C321	N028	CERE_AIR	Indonesia:S. Sumatra	-1.50~0.50	101.00~103.00	a	IND	NCBI: DQ280616
C322	N030	Chhote Dhan	Nepal	27.00~29.00	83.00~85.00	lv	IND	NCBI: DQ280618
C323	N032	DA-13	Bangladesh	22.60~24.60	89.30~91.30	in	AROMATIC	NCBI: DQ280602
C324	N034	Dholi Boro	Bangladesh	22.60~24.60	89.30~91.30	lv	IND	NCBI: DQ280657
C325	N036	DOM-SOFID	Iran	31.40~33.40	52.70~54.70	in	AROMATIC	NCBI: DQ280603
C326	N045	Guan-Yin-Tsan	China	Not available	Not available	a	IND	NCBI: DQ280620
C327	N049	Haomuxi	China: Yunnan	22.10~24.10	101.80~103.80	op/hp	IND	NCBI: DQ415640
C328	N050	Hsia-Chioh-Keh-Tu	Taiwan	22.80~24.80	120.30~121.30	lv	IND	NCBI: DQ280621
C329	N057	JC1	India	Not available	Not available	in	AROMATIC	NCBI: DQ280604
C330	N063	Kalukantha	Sri Lanka	6.80~8.80	79.70~81.70	lv	IND	NCBI: DQ280623
C331	N069	Khao Dawk Mali -105	Taiwan	14.80~16.80	100.00~102.00	b	IND	NCBI :DQ280624
C332	N073	LalAman	India	Not available	Not available	lv	IND	NCBI: DQ280625
C333	N081	Mudgo	India	Not available	Not available	lv	IND	NCBI: DQ280626
C334	N085	Pankhari-203	India	Not available	Not available	in	AROMATIC	NCBI: DQ280605
C335	N086	Pao-Tou-Hung	China	Not available	Not available	a	IND	NCBI: DQ280627
C336	N091	Pin Kaeo	Taiwan	14.80~16.80	100.00~102.00	a	IND	NCBI: DQ280628
C337	N092	Popot 165	Indonesia:E. Kalimantan	-1.70~0.70	113.00~115.0	in	IND	NCBI: DQ280629
C338	N098	Rathuwee	Sri Lanka	6.80~8.80	79.70~81.70	a	IND	NCBI: DQ280630
C339	N180	Azucena	Philippines	11.80~13.80	120.70~122.70	in	TRJ	NCBI: DQ280654
C340	N185	Cicih Beton	Indonesia:Bali	-9.00~ -7.00	112.80~114.80	in	TRJ	NCBI: DQ280655
C341	N186	Davao	Philippines	11.80~13.80	120.70~122.70	in	TRJ	NCBI: DQ280656
C342	N193	Fortuna	United States:Louisiana	30.20~32.20	-91.00~-89.00	in	TRJ	NCBI: DQ280658
C343	N196	GEUMOBYEO	Korea	37.00~39.00	126.30~128.30	b	TEJ	NCBI: DQ280634
C344	N199	GUNDIL_KUNING	Indonesia	Not available	Not available	in	TRJ	NCBI: DQ280660
C345	N200	Gyehura-3	South Korea	35.00~37.00	126.70~128.70	b	TEJ	NCBI: DQ280661
C346	N211	Kamenoo	Japan	35.20~37.20	137.50~139.50	b	TEJ	NCBI: DQ280636
C347	N212	Khao Hawm	Taiwan	14.80~16.80	100.00~102.00	in	TRJ	NCBI: DQ280663
C348	N214	Koshihikari	Japan	35.20~37.20	137.50~139.50	b	TEJ	NCBI: DQ280637
C349	N217	Kotobuki Mochi	Japan	35.20~37.20	137.50~139.50	in	TRJ	NCBI: DQ280664
C350	N220	Lemont	United States:Texas	30.00~32.00	-99.00~-97.00	in	TRJ	NCBI: DQ280666
C351	N224	Mansaku	Japan	35.20~37.20	137.50~139.50	b	TEJ	NCBI: DQ280640
C352	N226	Mirti	Bangladesh	22.60~24.60	89.30~91.30	in	TRJ	NCBI: DQ280667
C353	N227	Nep-Hoa-Vang	Vietnam	Not available	Not available	wx	TEJ	NCBI: DQ280641
C354	N229	NORIN-20	Japan	35.20~37.20	137.50~139.50	b	TEJ	NCBI: DQ280642
C355	N230	NPE-417	Pakistan	29.30~31.30	68.30~70.30	in	TEJ	NCBI: DQ280643
C356	N231	NPE-844	Pakistan	29.30~31.30	68.30~70.30	in	TRJ	NCBI: DQ280668
C357	N234	PADI_KASALLE	Indonesia	Not available	Not available	in	TRJ	NCBI: DQ280669
C358	N245	Shoemed	Philippines	11.80~13.80	120.70~122.70	b	TEJ	NCBI: DQ280645
C359	N246	SINAMPAGA_SELECTION	Philippines	11.80~13.80	120.70~122.70	in	TRJ	NCBI: DQ280670
C360	N247	Suweon 362	Korea	37.00~39.00	126.30~128.30	b	TEJ	NCBI: DQ280646
C361	N250	Taichungsen 17	China	Not available	Not available	a	TEJ	NCBI: KF984392
C362	N254	Tainung 78	China	Not available	Not available	b	TEJ	NCBI: KF984387
C363	N256	Trembese	Indonesia:East Java	-9.00~ -7.00	112.80~114.80	in	TRJ	NCBI: DQ280671
C364	N266	Yelaik Meedon	Myanmar	21.00~23.00	95.00~97.00	lv	TEJ	NCBI: DQ280651
C365	N323	DHALA_SHAITTA	Bangladesh	22.60~24.60	89.30~91.30	lv	AUS	NCBI: DQ280607
C366	N384	PHUDUGEY	Bhutan	26.50~28.50	89.50~91.50	lv	AUS	NCBI: DQ280611
C367	GK316	Japonica	Indian	Not available	Not available	mw	TRJ	NCBI: MH533002
C368	GK274	Japonica	Indian	Not available	Not available	mw	TRJ	NCBI: MH533001
C369	F06	KU115	Taiwan	22.80~24.80	120.30~121.30	mw	TRJ	NCBI: DQ280665
C370	N391	Mowanggu	China:Yunnan	22.10~24.10	101.80~103.80	mw	TRJ	This study
Notes:
a ADMIX, mixed type; AUS, autumn type; IND, indica; TEJ, temperate japonica; TRJ, tropical japonica; AROMATIC, aromatic rice.
b The Wx sequences were from our recent study (Zhang et al., 2019) or directly from the NCBI website.
